# Supplementary material for: Population connectivity, dispersal, and swimming behavior in Daphnia
Source: Ecol Evol. 2021 Feb 28;11(6):2873–85. doi: 10.1002/ece3.7246 (PMC7981204; doi:10.1002/ece3.7246)
Supplement: Supplementary file 1 — Appendix S1 [file ECE3-11-2873-s003.xlsx]

## Sheet: Sheet1
Sampling locations, Lineages, Genotypes, Population structure, Swimming behavior
Sampling location, Information on Strain (35), Individuals (137), Generation and Lineages within strain, and data collection on the respective genotype (using strictly neutral markers, or the adaptive markers B097 and B087),
population genetic cluster (based on neutral markers), and individual similarity to either of the inferred genetic clusters (POP1 and POP2), and data collection on the individual swimming speed (in mm/s)
prior (Speed.before), during (Speed.during) and after (Speed.after) UVR treatment, and their refuge demand (Refuge.demand, in mm x s). NA stands for Not Available data.
Location	Strain	Individual	Generation	Affiliation	Lineages	Genotypes.neutral	Genotype.B087	Genotype.B097	Genotype.adaptive	Population	POP1	POP2	Speed.before	Speed.during	Speed.after	Refuge.demand
Lake Bysjön	B36	B36AA	1	Daughter	M1	gr.1	A	NA	NA	POP1	0.991	0.009	16.38	19.26	20.05	51237.3
Lake Bysjön	B36	B36AAA	2	GrandDaughter	D1	gr.2	B	NA	NA	POP2	0.026	0.974	NA	NA	NA	NA
Lake Bysjön	B37	B37B	0	Mother	M2	gr.3	B	NA	NA	POP1	0.973	0.027	12.4	26.79	15.64	69906.6
Lake Bysjön	B37	B37BAB	2	GrandDaughter	NA	gr.3	B	NA	NA	POP1	0.970	0.030	12.91	19.93	12.94	66883.9
Lake Bysjön	B37	B37BBA	2	GrandDaughter	NA	gr.4	B	NA	NA	POP1	0.985	0.015	23.63	22.88	19.17	42430.2
Lake Bysjön	B37	B37BBE	2	GrandDaughter	NA	gr.5	B	a	Ba	POP1	0.978	0.022	NA	NA	NA	NA
Lake Bysjön	B37	B37BC	1	Daughter	D2	gr.3	B	a	Ba	POP1	0.977	0.023	12.08	14.28	15.88	76087.9
Lake Bysjön	B38	B38BA	1	Daughter	M3	gr.6	A	b	Ab	POP1	0.981	0.019	22.42	21.25	19.38	64263.7
Lake Bysjön	B38	B38BAE	2	GrandDaughter	D3	gr.6	A	b	Ab	POP1	0.987	0.013	20.03	20.87	19.48	73286.1
Lake Bysjön	B38	B38BB	1	Daughter	M4	gr.6	A	b	Ab	POP1	0.867	0.133	NA	NA	NA	NA
Lake Bysjön	B38	B38BBA	2	GrandDaughter	D4	gr.6	A	b	Ab	POP1	0.981	0.019	19.82	23.08	21.53	43009
Lake Bysjön	B38	B38BBB	2	GrandDaughter	D4	gr.6	A	b	Ab	POP1	0.983	0.017	7.24	21.03	15.48	71785.5
Lake Bysjön	B38	B38BD	1	NA	NA	gr.6	A	b	Ab	POP1	0.979	0.021	17.21	18.39	22.88	74568.9
Lake Bysjön	B39	B39D	0	Mother	M5	gr.7	B	b	Bb	POP1	0.991	0.009	20.62	24.42	27.09	62763.7
Lake Bysjön	B39	B39DB	1	Daughter	D5	gr.7	B	NA	NA	POP1	0.985	0.015	26.22	24.96	21.34	62678.1
Lake Bysjön	B39	B39DBB	2	GrandDaughter	G5	gr.7	B	NA	NA	POP1	0.990	0.010	NA	NA	NA	NA
Lake Bysjön	B39	B39DBDA	3	GreatGrandDaughter	NA	gr.7	B	c	Bc	POP1	0.992	0.008	17.8	25.36	27.38	59513.5
Lake Bysjön	B39	B39DBDB	3	GreatGrandDaughter	NA	gr.7	B	NA	NA	POP1	0.991	0.009	23.34	15.14	22.36	72186.1
Lake Bysjön	B39	B39DBF	2	GrandDaughter	G5	gr.7	NA	NA	NA	POP1	0.991	0.009	16.12	16.77	15.56	47128.2
Lake Bysjön	B40	B40B	0	Mother	M6	gr.8	B	c	Bc	POP2	0.165	0.835	13.76	22.75	19.18	75686.3
Lake Bysjön	B40	B40BC	1	Daughter	D6	gr.8	B	b	Bb	POP2	0.111	0.889	10.93	19.71	18.88	46690.5
Lake Bysjön	B41	B41A	0	Mother	M7	gr.9	B	b	Bb	Hybrid	0.725	0.275	16	18.48	14.52	63240.2
Lake Bysjön	B41	B41AA	1	Daughter	D7	gr.9	B	b	Bb	POP1	0.870	0.130	14.17	12.34	16.16	38718.1
Lake Bysjön	B41	B41AAB	2	GrandDaughter	G7	gr.9	B	b	Bb	POP1	0.865	0.135	10.05	19.59	16.75	46732.8
Lake Bysjön	B42	B42A	NA	NA	NA	gr.10	A	NA	NA	POP1	0.952	0.048	NA	NA	NA	NA
Lake Bysjön	B42	B42CB	1	Daughter	M8, M9	gr.11	A	b	Ab	Hybrid	0.692	0.308	25.36	22.35	24.02	52296
Lake Bysjön	B42	B42CBA	2	GrandDaughter	D8	gr.11	A	b	Ab	POP1	0.947	0.053	16.83	19.13	25.14	52143.1
Lake Bysjön	B42	B42CBAA	3	GreatGrandDaughter	G8	gr.11	A	b	Ab	POP1	0.975	0.025	19.87	23.65	28.27	77139.1
Lake Bysjön	B42	B42CBAB	3	GreatGrandDaughter	G8	gr.10	A	NA	NA	POP1	0.969	0.031	NA	NA	NA	NA
Lake Bysjön	B42	B42CBAC	3	GreatGrandDaughter	G8	gr.11	A	b	Ab	POP1	0.917	0.083	15.69	18.41	20.74	59959.7
Lake Bysjön	B42	B42CBBA	3	GreatGrandDaughter	G9	gr.10, gr.11	A	NA	NA	POP1	0.957	0.043	8.67	17.69	15.63	76081.5
Lake Bysjön	B42	B42CBBB	3	GreatGrandDaughter	G9	gr.11	A	NA	NA	POP1	0.955	0.045	NA	NA	NA	NA
Lake Bysjön	B42	B42CBBC	3	GreatGrandDaughter	G9	gr.10, gr.11	A	NA	NA	POP1	0.956	0.044	NA	NA	NA	NA
Lake Bysjön	B43	B43BA	1	NA	NA	gr.12	A	b	Ab	POP1	0.989	0.011	NA	NA	NA	NA
Lake Bysjön	B43	B43BB	1	Daughter	M10	gr.13	A	NA	NA	POP1	0.985	0.015	NA	NA	NA	NA
Lake Bysjön	B43	B43BBA	2	GrandDaughter	D10	gr.13	A	b	Ab	POP1	0.986	0.014	8.88	21.67	17.8	46999.2
Lake Bysjön	B44	B44AA	1	NA	NA	gr.14	B	c	Bc	POP1	0.989	0.011	15.78	20.79	25.35	45717.7
Lake Bysjön	B44	B44AB	1	NA	NA	gr.15	B	NA	NA	POP1	0.986	0.014	21.75	22.46	23.64	63403.4
Lake Bysjön	B45	B45AB	1	Daughter	M11	gr. 16	B	c	Bc	POP1	0.990	0.010	25.17	19.75	25.82	62093.6
Lake Bysjön	B45	B45ABB	2	GrandDaughter	D11	gr. 16	B	c	Bc	POP1	0.989	0.011	18.14	22.33	22.68	71886.3
Lake Bysjön	B45	B45AC	1	Daughter	M12	gr. 16	B	c	Bc	POP1	0.990	0.010	16.06	18.32	18.27	54798.9
Lake Bysjön	B45	B45ACB	2	GrandDaughter	D12	gr. 16	B	c	Bc	POP1	0.989	0.011	9.52	14.35	13.35	52756.4
Lake Bysjön	B45	B45ACF	2	GrandDaughter	D12	gr. 16	B	c	Bc	POP1	0.990	0.010	19.49	18.05	20.63	60417.7
Lake Bysjön	B45	B45ACH	2	GrandDaughter	D12	gr. 16	B	NA	NA	POP1	0.988	0.012	13.73	24.91	20.58	36351.2
Lake Bysjön	B45	B45AD	1	NA	NA	gr. 16	B	c	Bc	POP1	0.990	0.010	18.42	18.84	19.95	82413.8
Lake Bysjön	B45	B45AE	1	Daughter	M13	gr. 16	B	c	Bc	POP1	0.990	0.010	14.61	22.09	23.55	44572.8
Lake Bysjön	B45	B45AEA	2	GrandDaughter	D13	gr. 16	B	NA	NA	POP1	0.989	0.011	17.24	21.9	18.06	64638.1
Lake Bysjön	B46	B46D	0	Mother	M14	gr. 17	B	c	Bc	POP1	0.957	0.043	10.2	20.02	20.4	59324.3
Lake Bysjön	B46	B46DA	1	Daughter	D14	gr. 17	B	c	Bc	POP1	0.994	0.006	17.05	20.72	25.01	59152.8
Lake Bysjön	B46	B46DAA	2	GrandDaughter	G14	gr. 18	B	NA	NA	POP1	0.989	0.011	NA	NA	NA	NA
Lake Bysjön	B46	B46DAB	2	GrandDaughter	G14	gr. 18	B	NA	NA	POP1	0.989	0.011	13	19.33	18.84	67776.9
Sydvatten Pond	P01	P01	0	Mother	M15, M16	gr. 19	NA	c	NA	POP2	0.013	0.987	NA	NA	NA	NA
Sydvatten Pond	P01	P01B	1	Daughter	D15, D16	gr. 19	B	c	Bc	POP2	0.013	0.987	NA	NA	NA	NA
Sydvatten Pond	P01	P01BAD	3	GreatGrandDaughter	GG15	gr. 19	B	c	Bc	POP2	0.014	0.986	13.1	20.11	18.1	73846.6
Sydvatten Pond	P01	P01BAE	3	GreatGrandDaughter	GG15	gr. 20	B	c	Bc	POP2	0.013	0.987	17.05	23.72	22.67	73389.7
Sydvatten Pond	P01	P01BB	2	GrandDaughter	G16	gr. 19	B	c	Bc	POP2	0.014	0.986	NA	NA	NA	NA
Sydvatten Pond	P01	P01BBG	3	GreatGrandDaughter	GG16	gr. 19	B	c	Bc	POP2	0.014	0.986	23.08	24.86	27.86	82233.1
Sydvatten Pond	P01	P01BBH	3	GreatGrandDaughter	GG16	gr. 19	B	c	Bc	POP2	0.014	0.986	17.34	22.54	23.14	54866.8
Sydvatten Pond	P03	P03AAA	3	NA	NA	gr. 21	B	b	Bb	POP2	0.091	0.909	NA	NA	NA	NA
Sydvatten Pond	P03	P03ABE	3	NA	NA	gr. 21	NA	b	NA	POP2	0.113	0.887	15.98	24.84	27.18	75953.9
Sydvatten Pond	P03	P03ABF	3	NA	NA	gr. 22	B	b	Bb	POP2	0.110	0.890	18.26	17.63	25.59	78815.1
Sydvatten Pond	P03	P03B	1	Daughter	M17, M18	gr. 21	B	NA	NA	POP2	0.095	0.905	NA	NA	NA	NA
Sydvatten Pond	P03	P03BAC	3	GreatGrandDaughter	G17	gr. 21	B	b	Bb	POP2	0.095	0.905	27.59	24.99	26.06	60468.2
Sydvatten Pond	P03	P03BAD	3	GreatGrandDaughter	G17	gr. 21	B	b	Bb	POP2	0.100	0.900	24.42	25.65	28.28	67181.3
Sydvatten Pond	P03	P03BBC	3	GreatGrandDaughter	G18	gr. 21	B	b	Bb	POP2	0.098	0.902	22.16	24.46	26.83	82445
Sydvatten Pond	P04	P04	0	NA	NA	gr. 23	B	b	Bb	Hybrid	0.300	0.700	NA	NA	NA	NA
Sydvatten Pond	P06	P06BBA	3	NA	NA	gr. 24	B	d	Bd	POP2	0.028	0.972	NA	NA	NA	NA
Sydvatten Pond	P06	P06BBB	3	NA	NA	gr. 24	B	d	Bd	POP2	0.043	0.957	14.48	25.7	14.88	32551.1
Sydvatten Pond	P07	P07ACA	3	NA	NA	gr. 25	C	c	Cc	POP2	0.067	0.933	15.49	25.09	16.28	51279.7
Sydvatten Pond	P07	P07AD	2	GrandDaughter	M19	gr.2	B	c	Bc	POP2	0.032	0.968	NA	NA	NA	NA
Sydvatten Pond	P07	P07ADA	3	GreatGrandDaughter	D19	gr. 25	NA	c	NA	POP2	0.025	0.975	19.69	27.53	23.83	38579.4
Sydvatten Pond	P07	P07ADD	3	GreatGrandDaughter	D19	gr.2	NA	c	NA	POP2	0.020	0.980	9.77	18.86	16.24	63373.5
Sydvatten Pond	P07	P07BAC	3	NA	NA	gr.2	B	b	Bb	POP2	0.023	0.977	13.58	15.59	18.5	33269.4
Sydvatten Pond	P07	P07BBA	3	NA	NA	gr.2	B	d	Bd	POP2	0.037	0.963	19.15	17.45	20.22	49400.5
Sydvatten Pond	P07	P07BBB	3	NA	NA	gr.2	B	b	Bb	POP2	0.022	0.978	18.07	22.61	24.28	37267.4
Sydvatten Pond	P08	P08AAE	3	NA	NA	gr. 26	B	b	Bb	POP2	0.029	0.971	NA	NA	NA	NA
Sydvatten Pond	P08	P08ABE	3	NA	NA	gr. 26	B	b	Bb	POP2	0.034	0.966	NA	NA	NA	NA
Sydvatten Pond	P08	P08ABF	3	NA	NA	gr. 26	NA	b	NA	POP2	0.040	0.960	13.07	16.09	13.92	26749.5
Sydvatten Pond	P08	P08BBD	3	NA	NA	gr. 26	B	c	Bc	POP2	0.036	0.964	9.37	16.78	15.75	43190.6
Sydvatten Pond	P10	P10BBD	3	NA	NA	gr. 27	B	b	Bb	POP2	0.014	0.986	NA	NA	NA	NA
Sydvatten Pond	P10	P10BBE	3	NA	NA	gr. 27	B	b	Bb	POP2	0.011	0.989	NA	NA	NA	NA
Sydvatten Pond	P11	P11ADA	3	NA	NA	gr. 28	B	c	Bc	POP2	0.043	0.957	6.66	12.93	6.09	59839.1
Sydvatten Pond	P11	P11AEA	3	NA	NA	gr. 28	B	c	Bc	POP2	0.036	0.964	15.78	19.27	19.45	51480.6
Sydvatten Pond	P11	P11AEC	3	NA	NA	gr. 29	A	b	Ab	Hybrid	0.336	0.664	NA	NA	NA	NA
Sydvatten Pond	P11	P11AED	3	NA	NA	gr. 28	B	c	Bc	POP2	0.032	0.968	NA	NA	NA	NA
Sydvatten Pond	P11	P11BDD	3	NA	NA	gr. 28	B	NA	NA	POP2	0.039	0.961	15.62	24.15	21.96	36663.2
Sydvatten Pond	P13	P13	0	NA	NA	gr. 30	B	c	Bc	POP2	0.018	0.982	NA	NA	NA	NA
Sydvatten Pond	P14	P14ACD	3	NA	NA	gr. 31	B	c	Bc	POP2	0.010	0.990	NA	NA	NA	NA
Sydvatten Pond	P14	P14ACG	3	NA	NA	gr. 31	B	c	Bc	POP2	0.012	0.988	21.1	25.88	23.59	56467.2
Sydvatten Pond	P14	P14BEC	3	NA	NA	gr. 31	B	c	Bc	POP2	0.012	0.988	NA	NA	NA	NA
Sydvatten Pond	P14	P14BED	3	NA	NA	gr. 31	B	c	Bc	POP2	0.021	0.979	22.14	26.47	29.26	68092.8
Sydvatten Pond	P14	P14BEE	3	NA	NA	gr. 31	B	e	Be	POP2	0.010	0.990	NA	NA	NA	NA
Sydvatten Pond	P14	P14BEF	3	NA	NA	gr. 31	B	NA	NA	POP2	0.011	0.989	10.52	20.25	16.4	66553.2
Sydvatten Pond	P15	P15BCC	3	NA	NA	gr. 32	B	c	Bc	POP2	0.013	0.987	16.47	24.96	18.7	90662.4
Sydvatten Pond	P15	P15BED	3	NA	NA	gr. 32	B	c	Bc	POP2	0.012	0.988	11.51	25.82	24.1	57420
Sydvatten Pond	P15	P15BEE	3	NA	NA	gr. 32	B	c	Bc	POP2	0.012	0.988	17.41	21.52	26.6	80472.3
Sydvatten Pond	P15	P15BEG	3	NA	NA	gr. 32	B	NA	NA	POP2	0.011	0.989	NA	NA	NA	NA
Sydvatten Pond	P15	P15BEH	3	NA	NA	gr. 32	B	b	Bb	POP2	0.010	0.990	NA	NA	NA	NA
Sydvatten Pond	P15	P15BEI	3	NA	NA	gr. 32	B	c	Bc	POP2	0.010	0.990	18.75	21.82	32.22	63584.9
Sydvatten Pond	P15	P15BEJ	3	NA	NA	gr. 32	B	c	Bc	POP2	0.011	0.989	23.83	24.01	25.69	79960
Sydvatten Pond	P16	P16AAB	3	NA	NA	gr. 33	B	d	Bd	POP2	0.060	0.940	NA	NA	NA	NA
Sydvatten Pond	P17	P17	0	Mother	M20	gr. 34	B	NA	NA	POP2	0.055	0.945	NA	NA	NA	NA
Sydvatten Pond	P17	P17AEB	3	NA	NA	gr. 35	B	b	Bb	POP2	0.029	0.971	16.05	25.86	15.13	70753.4
Sydvatten Pond	P17	P17BG	2	GrandDaughter	D20	gr. 35	B	b	Bb	POP2	0.031	0.969	NA	NA	NA	NA
Sydvatten Pond	P17	P17BGA	3	GreatGrandDaughter	G20	gr. 35	B	b	Bb	POP2	0.039	0.961	22.03	23.74	21.2	68396.3
Sydvatten Pond	P17	P17BGB	3	GreatGrandDaughter	G20	gr. 35	NA	b	NA	POP2	0.031	0.969	15.55	25.41	16.34	65998.8
Sydvatten Pond	P17	P17BGC	3	GreatGrandDaughter	G20	gr. 35	B	b	Bb	POP2	0.035	0.965	18.28	25.55	23.51	53426.4
Sydvatten Pond	P18	P18ABA	3	NA	NA	gr. 36	B	c	Bc	POP2	0.028	0.972	NA	NA	NA	NA
Sydvatten Pond	P18	P18BAA	3	NA	NA	gr. 36	B	c	Bc	POP2	0.019	0.981	NA	NA	NA	NA
Sydvatten Pond	P18	P18BBA	3	NA	NA	gr. 36	B	c	Bc	POP2	0.045	0.955	NA	NA	NA	NA
Sydvatten Pond	P18	P18BBB	3	NA	NA	gr. 36	B	b	Bb	POP2	0.019	0.981	NA	NA	NA	NA
Sydvatten Pond	P19	P19	0	Mother	M21	gr. 37	B	b	Bb	POP2	0.148	0.852	NA	NA	NA	NA
Sydvatten Pond	P19	P19AAA	3	GreatGrandDaughter	G21	gr. 37	B	b	Bb	POP2	0.136	0.864	17.71	20.58	23.37	60816.8
Sydvatten Pond	P19	P19AAB	3	GreatGrandDaughter	G21	gr. 37	B	b	Bb	POP2	0.149	0.851	19.43	23.75	22.2	46311.1
Sydvatten Pond	P20	P20	0	Mother	M22	gr. 38	B	b	Bb	POP2	0.041	0.959	NA	NA	NA	NA
Sydvatten Pond	P20	P20A	1	Daughter	D22	gr. 38	B	b	Bb	POP2	0.040	0.960	NA	NA	NA	NA
Sydvatten Pond	P20	P20B	1	Daughter	D22	gr. 38	B	NA	NA	POP2	0.040	0.960	NA	NA	NA	NA
Sydvatten Pond	P21	P21BAB	3	NA	NA	gr. 39	B	NA	NA	POP2	0.013	0.987	28.25	24.12	31.54	55593.9
Sydvatten Pond	P21	P21BAC	3	NA	NA	gr. 39	B	c	Bc	POP2	0.009	0.991	17.58	23	18.28	68395.2
Sydvatten Pond	P21	P21BBG	3	NA	NA	gr. 39	B	c	Bc	POP2	0.010	0.990	22.63	18.02	22.31	35683.3
Sydvatten Pond	P22	P22AAB	3	NA	NA	gr. 40	B	NA	NA	POP2	0.057	0.943	NA	NA	NA	NA
Sydvatten Pond	P22	P22AAE	3	NA	NA	gr. 40	B	NA	NA	POP2	0.063	0.937	25.79	24.07	28.09	77262.2
Sydvatten Pond	P22	P22BAB	3	NA	NA	gr. 40	B	NA	NA	POP2	0.047	0.953	17.75	25.89	25.05	49997.7
Sydvatten Pond	P22	P22BAC	3	NA	NA	gr. 40	B	a	Ba	POP2	0.038	0.962	13.17	19.82	20.23	72114.4
Sydvatten Pond	P22	P22BBA	3	NA	NA	gr. 40	B	a	Ba	POP2	0.042	0.958	18.7	26.31	34.01	79106.5
Sydvatten Pond	P23	P23	0	NA	NA	gr. 41	B	NA	NA	POP2	0.062	0.938	NA	NA	NA	NA
Sydvatten Pond	P24	P24	0	NA	NA	gr. 42	B	b	Bb	POP2	0.022	0.978	NA	NA	NA	NA
Sydvatten Pond	P26	P26	0	NA	NA	gr. 43	B	b	Bb	POP2	0.049	0.951	NA	NA	NA	NA
Sydvatten Pond	P28	P28AC	2	NA	NA	gr. 44	NA	b	NA	POP2	0.023	0.977	NA	NA	NA	NA
Sydvatten Pond	P29	P29AAB	3	NA	NA	gr. 45	B	a	Ba	POP2	0.006	0.994	21.13	18.67	22.08	69315.3
Sydvatten Pond	P29	P29B	1	Daughter	M23, M24	gr. 45	B	a	Ba	POP2	0.006	0.994	NA	NA	NA	NA
Sydvatten Pond	P29	P29BAB	3	GreatGrandDaughter	G23	gr. 45	B	a	Ba	POP2	0.008	0.992	NA	NA	NA	NA
Sydvatten Pond	P29	P29BAC	3	GreatGrandDaughter	G23	gr. 45	B	NA	NA	POP2	0.005	0.995	9.4	25.22	14.09	59760.3
Sydvatten Pond	P29	P29BD	2	GrandDaughter	D24	gr. 45	B	a	Ba	POP2	0.007	0.993	NA	NA	NA	NA
Sydvatten Pond	P29	P29BDA	3	GreatGrandDaughter	G24	gr. 45	B	c	Bc	POP2	0.005	0.995	NA	NA	NA	NA
Sydvatten Pond	P31	P31AAB	3	NA	NA	gr. 46	B	b	Bb	POP1	0.846	0.154	19.2	24.83	19.69	33870
Sydvatten Pond	P31	P31BD	2	NA	NA	gr. 46	B	NA	NA	POP2	0.101	0.899	NA	NA	NA	NA
