# Supplementary material for: Population connectivity, dispersal, and swimming behavior in Daphnia
Source: Ecol Evol. 2021 Feb 28;11(6):2873–85. doi: 10.1002/ece3.7246 (PMC7981204; doi:10.1002/ece3.7246)
Supplement: Supplementary file 2 — Appendix S2 [file ECE3-11-2873-s001.txt]

# Matrix of microsatellite genotypes in 137 individuals of Daphnia magna over 15 loci
	A002	A009	B008	B030	B033	B050	B064	B074	B081	B087	B096	B097	B180	WFes0005005	WFes0008344
B36AA	265	-9	156	152	96	232	135	194	198	187	231	-9	308	125	119
B36AA	269	-9	164	156	100	241	135	198	198	191	231	-9	308	125	121
B36AAA	265	-9	162	152	100	241	135	196	198	187	235	-9	308	125	119
B36AAA	265	-9	164	158	100	241	135	198	198	187	237	-9	308	127	121
B37B	265	230	156	142	96	241	135	194	195	187	231	-9	308	119	119
B37B	265	251	164	156	100	241	135	198	198	187	237	-9	308	125	121
B37BAB	265	-9	156	142	-9	241	135	194	195	187	231	-9	-9	119	119
B37BAB	265	-9	164	156	-9	241	135	198	198	187	237	-9	-9	125	121
B37BBA	265	230	156	156	96	241	135	194	195	187	231	-9	308	119	119
B37BBA	265	251	164	156	96	241	135	198	198	187	237	-9	308	125	121
B37BBE	267	230	156	156	96	-9	135	194	195	187	-9	261	-9	119	-9
B37BBE	267	251	164	156	96	-9	135	198	198	187	-9	263	-9	125	-9
B37BC	265	230	156	142	96	241	135	194	195	187	231	261	308	119	119
B37BC	265	251	164	156	100	241	135	198	198	187	237	263	308	125	121
B38BA	265	230	156	156	96	241	135	198	198	187	231	263	308	125	121
B38BA	265	251	162	158	100	241	135	198	198	191	231	265	308	125	121
B38BAE	265	230	156	156	96	-9	135	198	198	187	231	263	308	125	121
B38BAE	265	251	162	158	100	-9	135	198	198	191	231	265	308	125	121
B38BB	265	230	156	-9	96	-9	135	-9	198	187	-9	263	308	125	121
B38BB	265	251	162	-9	100	-9	135	-9	198	191	-9	265	308	125	121
B38BBA	265	230	156	156	96	241	135	198	198	187	231	263	308	125	121
B38BBA	265	251	162	158	100	241	135	198	198	191	231	265	308	125	121
B38BBB	265	230	156	156	96	241	135	198	198	187	231	263	308	125	121
B38BBB	265	251	162	158	100	241	135	198	198	191	231	265	308	125	121
B38BD	265	230	156	156	96	241	135	198	198	187	231	263	308	125	121
B38BD	265	251	162	158	100	241	135	198	198	191	231	265	308	125	121
B39D	265	251	156	142	96	241	135	198	198	187	231	263	308	125	119
B39D	267	251	156	152	96	241	137	198	198	187	237	265	308	125	125
B39DB	265	251	156	-9	96	241	135	198	198	187	-9	-9	308	-9	-9
B39DB	267	251	156	-9	96	241	137	198	198	187	-9	-9	308	-9	-9
B39DBB	265	-9	156	142	96	241	135	198	198	187	231	-9	308	125	-9
B39DBB	267	-9	156	152	96	241	137	198	198	187	237	-9	308	125	-9
B39DBDa	265	251	156	142	96	241	135	198	198	187	231	263	308	125	119
B39DBDa	267	251	156	152	96	241	137	198	198	187	237	263	308	125	125
B39DBDb	265	-9	156	142	96	241	135	198	-9	187	231	-9	308	125	119
B39DBDb	267	-9	156	152	96	241	137	198	-9	187	237	-9	308	125	125
B39DBF	-9	251	156	142	96	241	135	198	198	-9	231	-9	-9	125	119
B39DBF	-9	251	156	152	96	241	137	198	198	-9	237	-9	-9	125	125
B40B	265	239	162	142	96	235	135	198	198	187	231	263	-9	119	121
B40B	265	251	162	158	100	235	135	198	198	187	237	263	-9	125	123
B40BC	265	239	162	142	96	235	135	198	198	187	231	263	304	119	121
B40BC	265	251	162	158	100	235	135	198	198	187	237	265	304	125	123
B41A	265	251	-9	-9	96	241	135	-9	195	187	-9	263	308	119	121
B41A	265	251	-9	-9	100	241	135	-9	198	187	-9	265	308	125	121
B41AA	265	251	156	152	96	-9	135	-9	195	187	-9	263	308	119	121
B41AA	265	251	164	156	100	-9	135	-9	198	187	-9	265	308	125	121
B41AAB	265	251	-9	152	96	-9	135	-9	195	187	-9	263	308	119	121
B41AAB	265	251	-9	156	100	-9	135	-9	198	187	-9	265	308	125	121
B42A	265	251	156	156	100	241	135	198	198	187	231	-9	304	125	-9
B42A	265	251	162	158	100	241	141	198	198	191	237	-9	308	125	-9
B42CB	265	230	156	-9	100	-9	-9	-9	198	187	-9	263	304	125	119
B42CB	265	251	162	-9	100	-9	-9	-9	198	191	-9	265	308	125	121
B42CBA	265	230	156	156	100	241	135	198	198	187	231	263	304	125	-9
B42CBA	265	251	162	158	100	241	141	198	198	191	237	265	308	125	-9
B42CBAa	265	230	156	156	100	241	135	198	198	187	231	263	-9	125	119
B42CBAa	265	251	162	158	100	241	141	198	198	191	237	265	-9	125	121
B42CBAb	265	251	156	156	-9	241	135	198	198	187	231	-9	-9	125	119
B42CBAb	265	251	162	158	-9	241	141	198	198	191	237	-9	-9	125	121
B42CBAc	265	230	156	156	100	241	135	198	198	187	231	263	304	-9	-9
B42CBAc	265	251	162	158	100	241	141	198	198	191	237	265	308	-9	-9
B42CBBa	265	-9	156	156	100	241	135	198	198	187	231	-9	304	125	-9
B42CBBa	265	-9	162	158	100	241	141	198	198	191	237	-9	308	125	-9
B42CBBb	265	230	156	156	100	241	135	198	198	187	231	-9	304	125	119
B42CBBb	265	251	162	158	100	241	141	198	198	191	237	-9	308	125	121
B42CBBc	265	-9	156	156	100	241	135	198	198	187	231	-9	304	125	119
B42CBBc	265	-9	162	158	100	241	141	198	198	191	237	-9	308	125	121
B43BA	265	239	156	152	96	241	135	194	195	187	231	263	-9	125	119
B43BA	265	251	162	156	96	241	141	198	198	191	231	265	-9	125	121
B43BB	265	239	156	152	98	241	135	194	195	187	231	-9	304	125	119
B43BB	265	251	162	156	98	241	141	198	198	191	231	-9	308	125	121
B43BBA	265	239	156	152	98	241	135	194	195	187	231	263	304	125	119
B43BBA	265	251	162	156	98	241	141	198	198	191	231	265	308	125	121
B44AA	265	236	156	156	96	241	135	198	198	187	237	263	308	119	119
B44AA	265	251	162	156	96	241	135	198	198	187	237	263	308	119	119
B44AB	265	236	156	156	96	241	135	198	198	187	237	-9	308	119	119
B44AB	265	251	164	156	96	241	135	198	198	187	237	-9	308	119	119
B45AB	265	239	162	142	96	-9	135	198	198	187	231	263	308	119	121
B45AB	267	239	164	152	100	-9	137	198	198	187	231	263	308	119	121
B45ABB	265	239	162	142	96	241	135	198	198	187	231	263	308	119	121
B45ABB	267	239	164	152	100	241	137	198	198	187	231	263	308	119	121
B45AC	265	239	162	142	96	241	135	198	198	187	231	263	308	119	-9
B45AC	267	239	164	152	100	241	137	198	198	187	231	263	308	119	-9
B45ACB	265	239	162	142	96	241	135	198	198	187	231	263	308	119	121
B45ACB	267	239	164	152	100	241	137	198	198	187	231	263	308	119	121
B45ACF	265	239	162	142	96	241	135	198	198	187	231	263	308	119	121
B45ACF	267	239	164	152	100	241	137	198	198	187	231	263	308	119	121
B45ACH	265	-9	162	142	96	241	135	198	-9	187	231	-9	308	119	121
B45ACH	267	-9	164	152	100	241	137	198	-9	187	231	-9	308	119	121
B45AD	265	239	162	142	96	241	135	198	198	187	231	263	308	119	121
B45AD	267	239	164	152	100	241	137	198	198	187	231	263	308	119	121
B45AE	265	239	162	142	-9	241	135	198	198	187	231	263	-9	119	121
B45AE	267	239	164	152	-9	244	137	198	198	187	231	263	-9	119	121
B45AEA	265	-9	162	142	96	241	135	198	-9	187	231	-9	308	119	-9
B45AEA	267	-9	164	152	100	244	137	198	-9	187	231	-9	308	119	-9
B46D	265	239	156	152	96	-9	137	198	195	187	-9	263	300	125	119
B46D	267	251	156	152	100	-9	137	198	198	187	-9	263	308	125	121
B46DA	265	239	156	152	-9	232	137	198	195	187	231	263	-9	125	119
B46DA	267	251	156	152	-9	241	137	198	198	187	231	263	-9	125	121
B46DAA	265	-9	156	152	96	232	137	198	195	187	231	-9	304	125	119
B46DAA	267	-9	156	152	100	241	137	198	195	187	231	-9	308	125	121
B46DAB	265	-9	156	152	96	232	137	198	195	187	231	-9	304	125	119
B46DAB	267	-9	156	152	100	241	137	198	195	187	231	-9	308	125	121
P01	265	251	162	158	-9	241	135	196	195	-9	235	263	-9	119	121
P01	267	251	164	158	-9	241	135	198	198	-9	237	263	-9	127	121
P01B	265	251	162	158	100	241	135	196	195	187	235	263	304	119	121
P01B	267	251	164	158	100	241	135	198	198	187	237	263	308	127	121
P01BAD	265	251	162	158	100	241	135	196	195	187	235	263	304	119	121
P01BAD	267	251	164	158	100	241	135	198	198	187	237	263	308	127	121
P01BAE	265	251	160	158	100	241	135	196	195	187	235	263	304	119	121
P01BAE	267	251	162	158	100	241	135	198	198	187	237	263	308	127	121
P01BB	265	251	162	158	100	241	135	196	195	187	235	263	304	119	121
P01BB	267	251	164	158	100	241	135	198	198	187	237	263	308	127	121
P01BBG	265	251	162	158	100	241	135	196	195	187	235	263	-9	119	121
P01BBG	267	251	164	158	100	241	135	198	198	187	237	263	-9	127	121
P01BBH	265	251	162	158	100	241	135	196	195	187	235	263	304	119	121
P01BBH	267	251	164	158	100	241	135	198	198	187	237	263	308	127	121
P03AAA	265	239	156	142	96	241	135	196	195	187	231	263	304	125	-9
P03AAA	265	251	162	152	100	241	135	198	198	187	235	265	308	125	-9
P03ABE	-9	239	156	142	-9	241	135	196	195	-9	231	263	-9	125	-9
P03ABE	-9	251	162	152	-9	241	135	198	198	-9	235	265	-9	125	-9
P03ABF	265	239	156	142	96	241	135	196	195	187	231	263	-9	125	119
P03ABF	265	251	162	152	96	241	135	198	198	187	235	265	-9	125	121
P03B	265	239	156	142	96	241	135	196	195	187	231	-9	304	125	119
P03B	265	251	162	152	100	241	135	198	198	187	235	-9	308	125	121
P03BAC	265	239	156	142	96	241	135	196	195	187	231	263	304	125	-9
P03BAC	265	251	162	152	100	241	135	198	198	187	235	265	308	125	-9
P03BAD	265	239	156	142	96	241	135	196	195	187	231	263	304	125	-9
P03BAD	265	251	162	152	100	241	135	198	198	187	235	265	308	125	-9
P03BBC	265	239	156	142	96	241	135	196	195	187	231	263	304	125	-9
P03BBC	265	251	162	152	100	241	135	198	198	187	235	265	308	125	-9
P04	265	239	156	142	98	241	135	196	195	187	231	263	-9	119	-9
P04	265	251	156	158	100	241	135	198	198	187	237	265	-9	125	-9
P06BBA	265	230	156	142	96	241	135	196	195	187	231	263	304	125	119
P06BBA	265	239	162	152	100	241	135	198	195	187	235	267	308	127	121
P06BBB	265	230	156	142	96	241	135	-9	195	187	231	263	304	125	-9
P06BBB	265	239	162	152	100	241	135	-9	195	187	235	267	308	127	-9
P07ACA	267	251	162	152	-9	241	135	196	198	189	-9	263	308	125	119
P07ACA	267	251	164	158	-9	241	135	198	198	189	-9	263	308	127	121
P07AD	265	251	162	152	-9	241	135	196	198	187	235	263	308	125	-9
P07AD	265	251	164	158	-9	241	135	198	198	187	237	263	308	127	-9
P07ADA	267	251	162	152	-9	241	135	196	198	-9	235	263	-9	125	119
P07ADA	267	251	164	158	-9	241	135	198	198	-9	237	263	-9	127	121
P07ADD	265	251	162	152	-9	241	135	196	198	-9	235	263	-9	125	119
P07ADD	265	251	164	158	-9	241	135	198	198	-9	237	263	-9	127	121
P07BAC	265	-9	162	152	100	241	135	196	-9	187	235	263	308	125	119
P07BAC	265	-9	164	158	100	241	135	198	-9	187	237	265	308	127	121
P07BBA	265	-9	162	152	100	-9	135	196	-9	187	-9	263	308	125	-9
P07BBA	265	-9	164	158	100	-9	135	198	-9	187	-9	267	308	127	-9
P07BBB	265	-9	162	152	100	241	135	196	-9	187	235	263	308	125	119
P07BBB	265	-9	164	158	100	241	135	198	-9	187	237	265	308	127	121
P08AAE	265	-9	156	152	-9	235	135	196	-9	187	231	263	-9	115	119
P08AAE	265	-9	164	152	-9	241	135	198	-9	187	237	265	-9	127	121
P08ABE	265	-9	156	152	98	235	135	196	-9	187	231	263	304	115	119
P08ABE	265	-9	164	152	100	241	135	198	-9	187	237	265	308	127	121
P08ABF	-9	-9	156	152	98	235	135	196	-9	-9	231	263	-9	115	119
P08ABF	-9	-9	164	152	100	241	135	198	-9	-9	237	265	-9	127	121
P08BBD	265	239	-9	-9	98	-9	135	-9	198	187	-9	263	304	115	119
P08BBD	265	251	-9	-9	100	-9	135	-9	198	187	-9	263	308	127	121
P10BBD	-9	230	156	142	-9	241	135	196	195	187	235	263	-9	-9	-9
P10BBD	-9	251	156	142	-9	241	135	196	195	187	237	265	-9	-9	-9
P10BBE	-9	230	156	142	96	241	135	196	195	187	235	263	304	119	119
P10BBE	-9	251	156	142	100	241	135	196	195	187	237	265	308	127	121
P11ADA	265	239	156	156	96	241	135	196	195	187	231	263	304	125	-9
P11ADA	267	251	162	158	100	241	135	198	198	187	235	263	304	127	-9
P11AEA	265	239	156	156	96	241	135	196	195	187	231	263	304	125	119
P11AEA	267	251	162	158	100	241	135	198	198	187	235	263	304	127	121
P11AEC	265	230	156	156	96	241	135	198	198	187	231	263	304	125	-9
P11AEC	265	251	162	158	100	241	135	198	198	191	235	265	304	125	-9
P11AED	265	239	156	156	96	241	135	196	195	187	231	263	304	125	119
P11AED	267	251	162	158	100	241	135	198	198	187	235	263	304	127	121
P11BDD	265	-9	156	156	96	241	135	196	-9	187	231	-9	304	125	119
P11BDD	267	-9	162	158	100	241	135	198	-9	187	235	-9	304	127	121
P13	267	230	162	142	100	235	135	196	198	187	237	263	308	-9	-9
P13	267	251	164	142	100	241	135	196	198	187	237	263	308	-9	-9
P14ACD	265	-9	156	142	96	241	135	198	195	187	235	263	300	127	121
P14ACD	267	-9	160	158	96	241	135	198	198	187	235	263	304	127	121
P14ACG	265	230	156	142	96	241	135	198	195	187	235	263	300	127	121
P14ACG	267	251	160	158	96	241	135	198	198	187	235	263	304	127	121
P14BEC	265	230	156	142	96	241	135	198	195	187	235	263	300	127	121
P14BEC	267	251	160	158	96	241	135	198	198	187	235	263	304	127	121
P14BED	265	230	156	-9	96	-9	135	198	195	187	-9	263	300	127	121
P14BED	267	251	160	-9	96	-9	135	198	198	187	-9	263	304	127	121
P14BEE	265	-9	156	142	96	241	135	198	195	187	235	257	300	127	121
P14BEE	267	-9	160	158	96	241	135	198	198	187	235	261	304	127	121
P14BEF	265	-9	156	142	96	241	135	198	195	187	235	-9	300	127	121
P14BEF	267	-9	160	158	96	241	135	198	198	187	235	-9	304	127	121
P15BCC	265	230	156	142	96	235	135	196	195	187	235	263	308	125	119
P15BCC	265	230	162	158	100	241	141	196	198	187	235	263	308	127	121
P15BED	265	230	156	142	96	235	135	196	195	187	235	263	308	125	119
P15BED	265	230	162	158	100	241	141	196	198	187	235	263	308	127	121
P15BEE	265	230	156	142	96	235	135	196	195	187	235	263	308	125	119
P15BEE	265	230	162	158	100	241	141	196	198	187	235	263	308	127	121
P15BEG	265	-9	156	142	96	235	135	196	-9	187	235	-9	308	125	119
P15BEG	265	-9	162	158	100	241	141	196	-9	187	235	-9	308	127	121
P15BEH	-9	-9	156	142	-9	235	135	196	-9	187	235	263	-9	125	119
P15BEH	-9	-9	162	158	-9	241	141	196	-9	187	235	265	-9	127	121
P15BEI	-9	-9	156	142	-9	235	135	196	195	187	235	263	-9	125	119
P15BEI	-9	-9	162	158	-9	241	141	196	198	187	235	263	-9	127	121
P15BEJ	265	230	156	142	96	235	135	196	195	187	235	263	308	125	119
P15BEJ	265	230	162	158	100	241	141	196	198	187	235	263	308	127	121
P16AAB	265	239	162	142	96	241	135	196	195	187	231	263	304	125	-9
P16AAB	267	251	162	156	96	241	135	198	198	187	235	267	308	127	-9
P17	265	-9	164	142	96	241	135	196	198	187	231	-9	304	115	119
P17	265	-9	164	142	100	241	135	198	198	187	237	-9	308	119	119
P17AEB	265	251	164	142	96	241	135	196	195	187	231	263	304	115	119
P17AEB	265	251	164	142	100	241	135	198	198	187	237	265	308	119	119
P17BG	265	251	164	142	-9	241	135	196	195	187	231	263	-9	115	119
P17BG	265	251	164	142	-9	241	135	198	198	187	237	265	-9	119	119
P17BGA	265	251	164	142	-9	241	135	196	195	187	231	263	-9	115	119
P17BGA	265	251	164	142	-9	241	135	198	198	187	237	265	-9	119	119
P17BGB	-9	251	164	142	-9	241	135	196	195	-9	231	263	-9	115	119
P17BGB	-9	251	164	142	-9	241	135	198	198	-9	237	265	-9	119	119
P17BGC	265	251	164	142	96	241	135	196	195	187	231	263	304	115	119
P17BGC	265	251	164	142	100	241	135	198	198	187	237	265	308	119	119
P18ABA	265	239	160	142	96	-9	135	-9	198	187	235	263	300	119	-9
P18ABA	265	251	162	152	100	-9	141	-9	198	187	237	263	300	125	-9
P18BAA	265	239	160	142	96	241	135	198	198	187	235	263	300	-9	-9
P18BAA	265	251	162	152	100	241	141	204	198	187	237	263	300	-9	-9
P18BBA	265	239	160	-9	96	-9	-9	-9	198	187	-9	263	300	119	119
P18BBA	265	251	162	-9	100	-9	-9	-9	198	187	-9	263	300	125	119
P18BBB	265	239	160	142	96	241	135	198	198	187	235	263	300	-9	-9
P18BBB	265	251	162	152	100	241	141	204	198	187	237	265	300	-9	-9
P19	265	230	162	142	96	235	135	196	195	187	231	263	308	119	121
P19	265	239	164	156	96	241	135	198	195	187	237	265	308	125	121
P19AAA	-9	230	162	142	-9	235	135	196	195	187	231	263	308	119	121
P19AAA	-9	239	164	156	-9	241	135	198	195	187	237	265	308	125	121
P19AAB	265	230	162	142	96	235	135	196	195	187	231	263	308	119	121
P19AAB	265	239	164	156	96	241	135	198	195	187	237	265	308	125	121
P20	265	230	156	142	96	241	135	196	195	187	231	263	300	125	119
P20	267	251	156	158	100	241	135	198	198	187	235	265	304	125	121
P20A	265	230	156	142	96	241	135	196	195	187	231	263	300	125	119
P20A	267	251	156	158	100	241	135	198	198	187	235	265	304	125	121
P20B	265	-9	156	142	96	241	135	196	195	187	231	-9	300	125	119
P20B	267	-9	156	158	100	241	135	198	198	187	235	-9	304	125	121
P21BAB	265	-9	162	152	96	241	135	196	195	187	235	-9	304	127	119
P21BAB	265	-9	164	152	100	241	135	198	198	187	235	-9	308	127	121
P21BAC	265	230	162	-9	96	241	135	196	195	187	235	263	304	127	-9
P21BAC	265	251	164	-9	100	241	135	198	198	187	235	263	308	127	-9
P21BBG	265	230	162	152	96	241	135	196	195	187	235	263	304	127	119
P21BBG	265	251	164	152	100	241	135	198	198	187	235	263	308	127	121
P22AAB	265	-9	156	156	96	241	135	196	198	187	235	-9	308	125	119
P22AAB	265	-9	156	156	100	241	135	196	198	187	237	-9	308	127	121
P22AAE	265	-9	156	156	96	241	135	196	195	187	235	-9	308	-9	-9
P22AAE	265	-9	156	156	100	241	135	196	198	187	237	-9	308	-9	-9
P22BAB	265	-9	156	156	96	241	135	196	-9	187	235	-9	308	125	119
P22BAB	265	-9	156	156	100	241	135	196	-9	187	237	-9	308	127	121
P22BAC	265	251	156	156	96	241	135	196	195	187	235	261	308	125	119
P22BAC	265	251	156	156	100	241	135	196	198	187	237	263	308	127	121
P22BBA	265	251	156	156	96	241	135	196	195	187	235	261	308	125	119
P22BBA	265	251	156	156	100	241	135	196	198	187	237	263	308	127	121
P23	265	-9	156	156	96	241	135	196	198	187	235	-9	304	119	-9
P23	265	-9	164	158	100	241	141	204	198	187	237	-9	308	119	-9
P24	265	239	156	142	96	235	135	196	195	187	231	263	308	-9	-9
P24	265	239	164	152	100	241	135	204	195	187	235	265	308	-9	-9
P26	265	251	160	156	96	241	135	204	198	187	231	263	-9	-9	-9
P26	265	251	164	158	96	241	135	204	198	187	237	265	-9	-9	-9
P28AC	-9	239	162	152	-9	235	135	196	198	-9	235	263	-9	125	119
P28AC	-9	239	164	152	-9	241	135	204	198	-9	237	265	-9	125	121
P29AAB	265	239	164	158	100	235	135	196	195	187	235	261	304	115	121
P29AAB	265	251	164	158	100	241	135	196	198	187	237	263	304	125	121
P29B	265	239	164	158	100	235	135	196	195	187	235	261	304	115	121
P29B	265	251	164	158	100	241	135	196	198	187	237	263	304	125	121
P29BAB	265	239	164	-9	100	-9	135	196	195	187	235	261	304	115	121
P29BAB	265	251	164	-9	100	-9	135	196	198	187	237	263	304	125	121
P29BAC	265	-9	164	158	100	235	135	196	195	187	235	-9	304	115	121
P29BAC	265	-9	164	158	100	241	135	196	198	187	237	-9	304	125	121
P29BD	265	239	164	158	-9	235	135	196	195	187	235	261	-9	115	121
P29BD	265	251	164	158	-9	241	135	196	198	187	237	263	-9	125	121
P29BDA	265	239	164	158	100	235	135	196	195	187	235	263	304	115	121
P29BDA	265	251	164	158	100	241	135	196	198	187	237	263	304	125	121
P31AAB	265	239	156	-9	100	-9	135	-9	198	187	231	263	304	125	119
P31AAB	265	251	164	-9	100	-9	135	-9	198	187	231	265	308	125	119
P31BD	265	-9	156	152	-9	235	135	196	-9	187	231	-9	-9	125	119
P31BD	265	-9	164	152	-9	241	135	204	-9	187	231	-9	-9	125	119
