# Supplementary material for: Population connectivity, dispersal, and swimming behavior in Daphnia
Source: Ecol Evol. 2021 Feb 28;11(6):2873–85. doi: 10.1002/ece3.7246 (PMC7981204; doi:10.1002/ece3.7246)
Supplement: Supplementary file 3 — Appendix S3 [file ECE3-11-2873-s006.xlsx]

## Sheet: GeneticDiversity
Genetic diversity in the dataset (all), the locations (Lake Bysjön, Pond) and inferred genetic clusters (POP1, POP2) over the 15 microsatellite loci (Locus)
†: absence of observed homozygote allele class after Bonferroni correction.
‡: presence of null alleles after Bonferroni correction.
Null alleles: general excess of homozygotes for most allele size classes.
Binomial analysis: calculation of observed homozygote class frequency, when less than 50% of the alleles at this locus belong to one size class.
Stuttering: highly significant shortage of heterozygote genotypes with alleles of one repeat unit difference.
Group	Locus	Number of	Microsatellite core	Microsatellite	Alleles	Private alleles	Total number	Homozygote Alleles	Maximum allele size	Total expected	Total observed	Presence of	Binomial analysis	Null allele frequencies across all loci				Scoring error			Random association between loci
		individuals	repeat unit	range			of alleles		range (bp)	homozygotes	homozygotes	Null Alleles	probability for all classes	Oosterhout	Chakraborty	Brookfield 1	Brookfield 2	Stuttering	Large allele dropout	Null alleles	Number of pair of loci (13 loci | 15 loci)
all	A002	137	2	265-269	265 | 267 | 269	-	3	265|267	4	87.885	87	no	NA	-0.0132	-0.0112	-0.0053	0.2229	No	No	No	7 | 7
all	A009	137	3	230-251	230 | 236 | 239 | 251	-	4	230|239|251	21	41.658	41	no	NA	-0.0196	-0.0053	-0.0040	0.3953	No	No	No	5 | 7
all	B008	137	2	156-164	156 | 160 | 162 | 164	-	4	156|160|162|164	8	42.011	36	no	p>0.05 (not significant)	-0.0341	-0.0316	-0.0266	0.0655	No	No	No	2 | 2
all	B030	137	2	142-158	142 | 152 | 156 | 158	-	4	142|152|156|158	16	32.224	41	yes ‡	p<0.05 (significant)	0.0446	0.0485	0.0396	0.1898	No	No	Possibly ‡	3 | 3
all	B033	137	2	96-100	96 | 98 | 100	-	3	96|98|100	4	54.314	49	no	NA	-0.0544	-0.0413	-0.0299	0.2890	No	No	No	7 | 7
all	B050	137	3	232-244	232 | 235 | 241 | 244	-	4	235|241	12	93.524	94	no	NA	-0.0005	0.0084	0.0032	0.2960	No	No	No	6 | 7
all	B064	137	2	135-141	135 | 137 | 141	-	3	135|137|141	6	95.625	98	no	NA	0.014	0.0311	0.0136	0.1030	No	No	No	6 | 6
all	B074	137	2	194-204	194 | 196 | 198 | 204	-	4	194|196|198|204	10	58.129	65	no	NA	0.0465	0.0525	0.0351	0.2146	No	No	No	8 | 9
all	B081	137	3	195-198	195 | 198	-	2	195|198	3	68.004	60	no	NA	-0.0773	-0.0678	-0.0450	0.2266	No	No	No	11 | 11
all	B087	137	2	187-191	187 | 189 | 191	-	3	187|189|191	4	108.72	109	no	NA	0.0034	0.0069	0.0019	0.2205	No	No	No	NA | 6
all	B096	137	2	231-237	231 | 235 | 237	-	3	231|235|237	6	42.145	41	no	p>0.05 (not significant)	-0.0036	-0.0069	-0.0056	0.2033	No	No	No	7 | 7
all	B097	137	2	257-267	257 | 261 | 263 | 265 | 267	-	5	261|263|265	10	57.014	43	no	NA	-0.2366	-0.1298	-0.0928	0.3738	No	No	No	NA | 6
all	B180	137	4	300-308	300 | 304 | 308	-	3	300|304|308	8	51.917	64	yes	NA	0.1067	0.1184	0.0728	0.4124	No	No	Possibly	8 | 10
all	WFes0005005	137	2	115-127	115 | 119 | 125 | 127	-	4	115|119|125|127	12	45.328	62	yes	NA	0.1026	0.1121	0.0791	0.2208	No	No	Possibly	4 | 4
all	WFes0008344	137	2	119-125	119 | 121 | 123 | 125	-	4	119|121	6	53.278	49	no	NA	-0.0381	-0.039	-0.0270	0.3837	No	No	No	6 | 8
Lake Bysjön	A002	51	2	265-269	265 | 267 | 269	-	3	265|267	4	33.21	31	no	NA	-0.0812	-0.0617	-0.0331	0.0914	No	No	No	NA | NA
Lake Bysjön	A009	51	3	230-251	230 | 236 | 239 | 251	-	4	230|239|251	21	15.212	16	no	NA	-0.0102	0.0161	0.0122	0.3735	No	No	No	NA | NA
Lake Bysjön	B008	51	2	156-164	156 | 162 | 164	-	3	156|162|164	8	18.479	12	no	p>0.05 (not significant)	-0.1036	-0.0960	-0.0815	0.0803	No	No	No	NA | NA
Lake Bysjön	B030	51	2	142-158	142 | 152 | 156 | 158	-	4	142|152|156|158	16	12.542	8	no	p>0.05 (not significant)	-0.0634	-0.0618	-0.0558	0.1326	No	No	No	NA | NA
Lake Bysjön	B033	51	2	96-100	96 | 98 | 100	-	3	96|98|100	4	21.67	22	no	p<0.01 (significant)	-0.0118	0.0066	0.0046	0.2045	No	No	No	NA | NA
Lake Bysjön	B050	51	3	232-244	232 | 235 | 241 | 244	-	4	232|235|241	12	33.79	37	yes	NA	0.1210	0.2110	0.0615	0.3922	No	No	Possibly	NA | NA
Lake Bysjön	B064	51	2	135-141	135 | 137 | 141	-	3	135|137|141	6	25.03	24	no	NA	-0.0466	-0.0202	-0.0137	0.0856	No	No	No	NA | NA
Lake Bysjön	B074	51	2	194-198	194 | 198	-	2	194|198	4	36.989	36	no	NA	-0.1141	-0.0520	-0.0180	0.2740	No	No	No	NA | NA
Lake Bysjön	B081	51	3	195-198	195 | 198	-	2	195|198	3	34.01	35	no	NA	0.0333	0.0367	0.0160	0.2110	No	No	No	NA | NA
Lake Bysjön	B087	51	2	187-191	187 | 191	-	2	187|191	4	34.609	31	no	NA	-0.2126	-0.1050	-0.0552	0.0845	No	No	No	NA | NA
Lake Bysjön	B096	51	2	231-237	231 | 235 | 237	-	3	231|237	6	24.988	23	no	NA	-0.0487	-0.0523	-0.0326	0.3121	No	No	No	NA | NA
Lake Bysjön	B097	51	2	261-265	261 | 263 | 265	-	3	263|265	4	17.274	12	no	NA	-0.3608	-0.1612	-0.1179	0.5216	No	No	No	NA | NA
Lake Bysjön	B180	51	4	300-308	300 | 304 | 308	-	3	304|308	8	30.178	30	no	NA	-0.0125	-0.0075	-0.0033	0.3739	No	No	No	NA | NA
Lake Bysjön	WFes0005005	51	2	119-127	119 | 125 | 127	-	3	119|125	8	26.785	38	yes	NA	0.2195	0.3376	0.1575	0.2510	No	No	Possibly	NA | NA
Lake Bysjön	WFes0008344	51	2	119-125	119 | 121 | 123 | 125	-	4	119|121|125	6	20.238	18	no	NA	-0.0403	-0.0489	-0.0351	0.3172	No	No	No	NA | NA
Pond	A002	86	2	265-267	265 | 267	-	2	265|267	2	54.733	56	no	NA	0.0270	0.0293	0.0128	0.2856	No	No	No	NA | NA
Pond	A009	86	3	230-251	230 | 239 | 251	-	3	230|239|251	21	26.5	25	no	NA	-0.0274	-0.0196	-0.0148	0.4076	No	No	No	NA | NA
Pond	B008	86	2	156-164	156 | 160 | 162 | 164	-	4	156|160|162|164	8	24.97	24	no	p>0.05 (not significant)	-0.008	-0.0080	-0.0067	0.0501	No	No	No	NA | NA
Pond	B030	86	2	142-158	142 | 152 | 156 | 158	-	4	142|152|156|158	16	22.231	33	yes	p<0.001 (significant)	0.0868	0.1028	0.0782	0.2176	No	No	Possibly	NA | NA
Pond	B033	86	2	96-100	96 | 98 | 100	-	3	96|98†|100	4	32.942	27	no	NA	-0.0918	-0.0761	-0.0566	0.3294	No	No	No	NA | NA
Pond	B050	86	3	235-241	235 | 241	-	2	235|241	6	60.063	57	no	NA	-0.1506	-0.0748	-0.0313	0.2340	No	No	No	NA | NA
Pond	B064	86	2	135-141	135 | 141	-	2	135|141	6	74.711	74	no	NA	-0.0669	-0.0334	-0.0075	0.0941	No	No	No	NA | NA
Pond	B074	86	2	196-204	196 | 198 | 204	-	3	196|198|204	8	38.185	29	no	NA	-0.1263	-0.0969	-0.0742	0.1297	No	No	No	NA | NA
Pond	B081	86	3	195-198	195 | 198	-	2	195|198	3	38.039	25	no	NA	-0.1973	-0.1500	-0.1165	0.2167	No	No	No	NA | NA
Pond	B087	86	2	187-191	187 | 189 | 191	-	3	187|189	4	76.044	78	yes	NA	0.0998	0.4944	0.0239	0.2909	Possibly	No	Possibly	NA | NA
Pond	B096	86	2	231-237	231 | 235 | 237	-	3	231|235|237	6	30.018	18	no	p>0.05 (not significant)	-0.1216	-0.1054	-0.0911	0.1049	No	No	No	NA | NA
Pond	B097	86	2	257-267	257 | 261 | 263 | 265 | 267	-	5	261|263|265|267†	10	39.849	31	no	NA	-0.2083	-0.1178	-0.0834	0.2717	No	No	No	NA | NA
Pond	B180	86	4	300-308	300 | 304 | 308	-	3	300|304|308	8	26.843	34	yes ‡	p<0.01 (significant)	0.0822	0.0978	0.0668	0.4169	No	No	No	NA | NA
Pond	WFes0005005	86	2	115-127	115 | 119 | 125 | 127	-	4	115|119|125|127	12	25.284	24	no	p>0.05 (not significant)	-0.0085	-0.0118	-0.0097	0.1777	No	No	No	NA | NA
Pond	WFes0008344	86	2	119-121	119 | 121	-	2	119|121	2	33.32	31	no	NA	-0.0387	-0.0364	-0.0245	0.4208	No	No	No	NA | NA
POP1	A002	47	2	265-269	265 | 267 | 269	269	3	265|267	4	29.576	27	no	NA	-0.0974	-0.0727	-0.0413	0.0904	No	No	No	5 | 5
POP1	A009	47	3	230-251	230 | 236 | 239 | 251	236	4	230|239|251	21	13.810	15	no	NA	0.0014	0.0263	0.0198	0.3739	No	No	No	5 | 5
POP1	B008	47	2	156-164	156 | 162 | 164	NA	3	156|162|164	8	17.728	10	no	NA	-0.1348	-0.1202	-0.1041	0.0423	No	No	No	2 | 2
POP1	B030	47	2	142-158	142 | 152 | 156 | 158	NA	4	142|152|156|158	16	12.170	8	no	p>0.05 (not significant)	-0.0635	-0.0615	-0.0550	0.1147	No	No	No	1 | 1
POP1	B033	47	2	96-100	96 | 98 | 100	NA	3	96|98|100	4	19.744	21	no	NA	0.0086	0.0277	0.0190	0.2234	No	No	No	5 | 6
POP1	B050	47	3	232-244	232 | 241 | 244	232 | 244	3	232†|241	12	33.358	33	no	NA	-0.0786	-0.0308	-0.0080	0.3857	No	No	No	6 | 8
POP1	B064	47	2	135-141	135 | 137 | 141	137	3	135|137|141	6	22.606	21	no	NA	-0.0612	-0.0319	-0.0225	0.0000	No	No	No	3 | 3
POP1	B074	47	2	194-198	194 | 198	194	2	194|198	4	34.941	34	no	NA	-0.1108	-0.0552	-0.0184	0.2543	No	No	No	8 | 9
POP1	B081	47	3	195-198	195 | 198	NA	2	195|198	3	30.909	32	no	NA	0.0389	0.0435	0.0191	0.2213	No	No	No	8 | 9
POP1	B087	47	2	Adaptive marker	NA	NA	NA	NA	NA	NA	NA	NA	NA	NA	NA	NA	NA	NA	NA	NA	NA | 4
POP1	B096	47	2	231-237	231 | 237	NA	2	231|237	6	25.378	24	no	NA	-0.0466	-0.0422	-0.0243	0.2845	No	No	No	5 | 7
POP1	B097	47	2	Adaptive marker	NA	NA	NA	NA	NA	NA	NA	NA	NA	NA	NA	NA	NA	NA	NA	NA	NA | 6
POP1	B180	47	4	300-308	300 | 304 | 308	NA	3	304|308	8	28.705	27	no	NA	-0.1656	-0.0765	-0.0346	0.3540	No	No	No	7 | 8
POP1	WFes0005005	47	2	119-125	119 | 125	NA	2	119|125	6	25.344	38	yes	NA	0.2690	0.4748	0.1957	0.2880	No	No	Possibly	7 | 7
POP1	WFes0008344	47	2	119-125	119 | 121 | 125	125	3	119|121|125†	6	18.473	18	no	NA	0.0034	-0.0120	-0.0082	0.3514	No	No	No	8 | 10
POP2	A002	86	2	265-267	265 | 267	NA	2	265|267	2	54.733	56	no	NA	0.0270	0.0293	0.0128	0.2856	No	No	No	5 | 4
POP2	A009	86	3	230-251	230 | 239 | 251	NA	3	230|239|251	21	26.166	25	no	NA	-0.0227	-0.0156	-0.0117	0.4223	No	No	No	4 | 5
POP2	B008	86	2	156-164	156 | 160 | 162 | 164	160	4	156|160|162|164	8	24.900	25	no	p>0.05 (not significant)	-0.0009	0.0008	0.0007	0.0543	No	No	No	1 | 2
POP2	B030	86	2	142-158	142 | 152 | 156 | 158	NA	4	142|152|156|158	16	22.697	33	yes	p<0.001 (significant)	0.0814	0.0969	0.0740	0.1966	No	No	Possibly	4 | 5
POP2	B033	86	2	96-100	96 | 98 | 100	NA	3	96|98†| 100	4	33.355	27	no	NA	-0.0980	-0.0818	-0.0607	0.3283	No	No	No	7 | 8
POP2	B050	86	3	235-241	235 | 241	235	2	235|241	6	58.224	58	no	NA	-0.0052	-0.0051	-0.0022	0.2239	No	No	No	7 | 9
POP2	B064	86	2	135-141	135 | 141	NA	2	135|141	6	74.711	74	no	NA	-0.0669	-0.0334	-0.0075	0.0941	No	No	No	6 | 7
POP2	B074	86	2	196-204	196 | 198 | 204	196 | 204	3	196|198|204	8	38.487	30	no	NA	-0.1143	-0.0889	-0.0676	0.1125	No	No	No	3 | 5
POP2	B081	86	3	195-198	195 | 198	NA	2	195|198	3	38.166	26	no	NA	-0.1835	-0.1417	-0.1088	0.2210	No	No	No	7 | 8
POP2	B087	86	2	Adaptive marker	NA	NA	NA	NA	NA	NA	NA	NA	NA	NA	NA	NA	NA	NA	NA	NA	NA | 11
POP2	B096	86	2	231-237	231 | 235 | 237	235	3	231|235|237	6	30.154	17	no	p>0.05 (not significant)	-0.1323	-0.1145	-0.0998	0.1011	No	No	No	3 | 3
POP2	B097	86	2	Adaptive marker	NA	NA	NA	NA	NA	NA	NA	NA	NA	NA	NA	NA	NA	NA	NA	NA	NA | 7
POP2	B180	86	4	300-308	300 | 304 | 308	NA	3	300|304|308	8	26.932	35	yes	p<0.001 (significant)	0.0945	0.1119	0.0753	0.4224	No	No	Possibly	7 | 9
POP2	WFes0005005	86	2	115-127	115 | 119 | 125 | 127	115 | 127	4	115|119|125|127	12	24.968	22	no	p>0.05 (not significant)	-0.0258	-0.0267	-0.0223	0.1686	No	No	No	4 | 5
POP2	WFes0008344	86	2	119-123	119 | 121 | 123	123	3	119|121	4	33.727	30	no	NA	-0.0641	-0.0546	-0.0379	0.3862	No	No	No	4 | 6
