# Supplementary material for: Population connectivity, dispersal, and swimming behavior in Daphnia
Source: Ecol Evol. 2021 Feb 28;11(6):2873–85. doi: 10.1002/ece3.7246 (PMC7981204; doi:10.1002/ece3.7246)
Supplement: Supplementary file 4 — Appendix S4 [file ECE3-11-2873-s005.xlsx]

## Sheet: Sheet1
Linkage Disequilibrium
		Neutral markers	Neutral markers	B097	B097	B097	B087	B087	B087
Loci	Type	POP1	POP2	POP1	POP2	Grouped populations	POP1	POP2	Grouped populations
A009	Neutral	N=37 | Gexp=10 | A=5 | X(6)=22.35 | p=0.001	N=63 | Gexp=6 | A=4 | X(3)=4.99 | p=0.17	N=29 | r2=0.43 | X(6)=18.59 | p<0.01	N=62 | r2=0.17 | X(6)=9.58 | p=0.14	N=91 | r2=0.08 | X(9)=5.85 | p=0.75	N=37 | r2=0.34 | X(3)=10.71 | p=0.01	N=57 | r2=0.14 | X(2)=3.54 | p=0.17	N=94 | r2=0.13 | X(6)=11.61 | p=0.07
B081	Neutral	N=44 | Gexp=3 | A=8 | X(1)=0.31 | p=0.58	N=75 | Gexp=3 | A=7 | X(1)=8.18 | p=0.004	N=29 | r2=0.24 | X(2)=4.90 | p=0.09	N=65 | r2=0.20 | X(4)=6.38 | p=0.17	N=94 | r2=0.15 | X(4)=8.79 | p=0.07	N=44 | r2=0.32 | X(1)=3.61 | p=0.06	N=69 | r2=0.19 | X(1)=3.41 | p=0.06	N=113 | r2=0.30 | X(2)=15.72 | p<0.001
B097	Adaptive	NA	NA	NA	NA	NA	N=29 | r2=0.61 | X(2)=8.72 | p=0.01	N=65 | r2=0.07 | X(4)=1.67 | p=0.80	N=94 | r2=0.14 | X(8)=14.64 | p=0.07
B087	Adaptive	NA	NA	N=29 | r2=0.61 | X(2)=8.72 | p=0.01	N=65 | r2=0.07 | X(4)=1.67 | p=0.80	N=94 | r2=0.14 | X(8)=14.64 | p=0.07	NA	NA	NA
A002	Neutral	N=46 | Gexp=6 | A=5 | X(3)=1.42 | p=0.70	N=77 | Gexp=3 | A=5 | X(1)=0.25 | p=0.62	N=29 | r2=0.61 | X(2)=11.20 | p=0.004	N=63 | r2=0.23 | X(4)=10.64 | p=0.03	N=92 | r2=0.24 | X(4)=17.45 | p=0.002	N=47 | r2=0.52 | X(2)=14.21 | p=0.0008	N=74 | r2=0.38 | X(1)=21.53 | p=0.0001	N=121 | r2=0.20 | X(4)=31.71 | p=0.0001
B033	Neutral	N=43 | Gexp=6 | A=5 | X(3)=43.27 | p<0.001	N=69 | Gexp=6 | A=7 | X(3)=4.97 | p=0.17	N=27 | r2=0.23 | X(4)=3.61 | p=0.46	N=56 | r2=0.12 | X(8)=6.07 | p=0.64	N=83 | r2=0.07 | X(8)=5.18 | p=0.74	N=43 | r2=0.44 | X(2)=12.93 | p=0.002	FIX	N=111 | r2=0.24 | X(2)=15.69 | p=0.0004
B180	Neutral	N=39 | Gexp=6 | A=7 | X(3)=1.29 | p=0.73	N=67 | Gexp=6 | A=7 | X(3)=18.97 | p<0.001	N=24 | r2=0.25 | X(4)=3.56 | p=0.47	N=54 | r2=0.11 | X(8)=7.85 | p=0.45	N=78 | r2=0.11 | X(8)=10.75 | p=0.22	N=40 | r2=0.35 | X(2)=6.07 | p=0.05	N=67 | r2=0.12 | X(2)=4.44 | p=0.11	N=107 | r2=0.10 | X(4)=6.27 | p=0.18
B008	Neutral	N=46 | Gexp=6 | A=2 | X(3)=9.96 | p=0.02	N=85 | Gexp=10 | A=1 | X(6)=19.04 | p=0.004	N=28 | r2=0.32 | X(4)=7.81 | p=0.10	N=71 | r2=0.17 | X(12)=23.45 | p=0.02	N=99 | r2=0.15 | X(12)=28.85 | p=0.004	N=46 | r2=0.43 | X(2)=12.05 | p=0.002	N=78 | r2=0.08 | X(3)=2.75 | p=0.43	N=124 | r2=0.16 | X(6)=19.03 | p=0.004
B030	Neutral	N=44 | Gexp=10 | A=1 | X(6)=42.41 | p<0.001	N=81 | Gexp=10 | A=4 | X(6)=21.93 | p=0.001	N=26 | r2=0.50 | X(6)=19.84 | p=0.003	N=67 | r2=0.20 | X(12)=37.95 | p=0.0002	N=93 | r2=0.14 | X(12)=26.12 | p=0.01	N=43 | r2=0.62 | X(3)=32.33 | p=0.0001	N=74 | r2=0.09 | X(3)=4.36 | p=0.22	N=117 | r2=0.19 | X(6)=32.48 | p=0.0001
B050	Neutral	N=39 | Gexp=6 | A=6 | X(3)=0.27 | p=0.97	N=80 | Gexp=3 | A=7 | X(1)=0.01 | p=0.93	N=20 | r2=0.22 | X(4)=1.77 | p=0.78	N=66 | r2=0.08 | X(4)=2.34 | p=0.67	N=86 | r2=0.06 | X(12)=3.80 | p=0.99	N=38 | r2=0.19 | X(2)=1.60 | p=0.45	N=73 | r2=0.07 | X(1)=0.82 | p=0.37	N=111 | r2=0.09 | X(6)=5.61 | p=0.47
B064	Neutral	N=47 | Gexp=6 | A=3 | X(3)=6.34 | p=0.10	N=85 | Gexp=3 | A=6 | X(1)=0.41 | p=0.52	N=28 | r2=0.49 | X(4)=14.31 | p=0.006	N=71 | r2=0.14 | X(4)=3.39 | p=0.50	N=99 | r2=0.14 | X(8)=11.62 | p=0.17	N=46 | r2=0.52 | X(2)=24.92 | p=0.0001	N=78 | r2=0.05 | X(1)=0.32 | p=0.57	N=124 | r2=0.19 | X(4)=26.00 | p=0.0001
B074	Neutral	N=43 | Gexp=3 | A=8 | X(1)=0.59 | p=0.44	N=82 | Gexp=6 | A=3 | X(3)=9.12 | p=0.03	N=24 | r2=0.43 | X(2)=10.60 | p=0.005	N=68 | r2=0.14 | X(8)=12.05 | p=0.15	N=92 | r2=0.11 | X(12)=19.85 | p=0.07	N=42 | r2=0.04 | X(1)=0.05 | p=0.82	N=75 | r2=0.03 | X(2)=0.37 | p=0.83	N=117 | r2=0.18 | X(6)=27.61 | p=0.0001
B096	Neutral	N=41 | Gexp=3 | A=5 | X(1)=0.32 | p=0.57	N=81 | Gexp=6 | A=3 | X(3)=12.82 | p=0.005	N=23 | r2=0.12 | X(2)=1.65 | p=0.44	N=67 | r2=0.25 | X(8)=37.95 | p=0.002	N=90 | r2=0.18 | X(8)=23.59 | p=0.003	N=40 | r2=0.04 | X(1)=0.05 | p=0.82	FIX	N=114 | r2=0.29 | X(2)=24.41 | p=0.0001
WFes0005005	Neutral	N=45 | Gexp=3 | A=7 | X(1)=18.66 | p<0.001	N=79 | Gexp=10 | A=4 | X(6)=8.61 | p=0.20	N=28 | r2=0.56 | X(2)=16.22 | p=0.0003	N=66 | r2=0.20 | X(12)=26.99 | p=0.008	N=94 | r2=0.19 | X(12)=40.44 | p=0.0001	N=45 | r2=0.64 | X(1)=22.38 | p=0.0001	N=72 | r2=0.05 | X(3)=1.35 | p=0.72	N=117 | r2=0.23 | X(6)=41.57 | p=0.0001
WFes0008344	Neutral	N=38 | Gexp=6 | A=8 | X(3)=8.15 | p=0.04	N=66 | Gexp=6 | A=4 | X(3)=2.17 | p=0.54	N=25 | r2=0.06 | X(4)=0.74 | p=0.95	N=54 | r2=0.16 | X(8)=10.85 | p=0.21	N=79 | r2=0.08 | X(12)=6.37 | p=0.90	N=38 | r2=0.18 | X(2)=2.18 | p=0.34	N=60 | r2=0.04 | X(2)=0.37 | p=0.83	N=98 | r2=0.06 | X(6)=1.94 | p=0.93
