# Supplementary material for: Population connectivity, dispersal, and swimming behavior in Daphnia
Source: Ecol Evol. 2021 Feb 28;11(6):2873–85. doi: 10.1002/ece3.7246 (PMC7981204; doi:10.1002/ece3.7246)
Supplement: Supplementary file 5 — Appendix S5 [file ECE3-11-2873-s004.xlsx]

## Sheet: GenotypeComparison
Genotype comparison
Locus-based genotypic variability in individuals of Daphnia magna with contradictory genotypes from the same strain
over the 13 neutral microsatellite loci investigated. All consistent strains are only represented by one line.
Haplotype (xxxxxx), Null alleles (0), and identical haplotypes between genotypes within a strain (-).
Strain	Location	Population	Genotype	A002	A009	B008	B030	B033	B050	B064	B074	B081	B096	B180	WFes0005005	WFes0008344
B36	Lake Bysjön	POP1	gr.1	265269	0	156164	152156	096100	232241	-	194198	-	231231	-	125125	-
B36	Lake Bysjön	POP2	gr.2	265265	0	162164	152158	100100	241241	-	196198	-	235237	-	125127	-
B37	Lake Bysjön	POP1	gr.3	265265	-	-	142156	096100	-	-	-	-	-	-	-	-
B37	Lake Bysjön	POP1	gr.4	265265	-	-	156156	096096	-	-	-	-	-	-	-	-
B37	Lake Bysjön	POP1	gr.5	267267	-	-	156156	096096	0	-	-	-	0	0	-	0
B38	Lake Bysjön	POP1	gr.6	-	-	-	-	-	-	-	-	-	-	-	-	-
B39	Lake Bysjön	POP1	gr.7	-	-	-	-	-	-	-	-	-	-	-	-	-
B40	Lake Bysjön	POP2	gr.8	-	-	-	-	-	-	-	-	-	-	-	-	-
B41	Lake Bysjön	Hybrid	gr.9	-	-	0	0	-	-	-	0	-	0	-	-	-
B41	Lake Bysjön	POP1	gr.9	-	-	-	-	-	0	-	0	-	0	-	-	-
B42	Lake Bysjön	POP1	gr.10	-	251251	-	-	-	-	-	-	-	-	-	-	-
B42	Lake Bysjön	Hybrid	gr.11	-	230251	-	0	-	0	0	0	-	0	-	-	-
B42	Lake Bysjön	POP1	gr.11	-	230251	-	-	-	-	-	-	-	-	-	-	-
B43	Lake Bysjön	POP1	gr.12	-	-	-	-	096096	-	-	-	-	-	0	-	-
B43	Lake Bysjön	POP1	gr.13	-	-	-	-	098098	-	-	-	-	-	-	-	-
B44	Lake Bysjön	POP1	gr.14	-	-	156162	-	-	-	-	-	-	-	-	-	-
B44	Lake Bysjön	POP1	gr.15	-	-	156164	-	-	-	-	-	-	-	-	-	-
B45	Lake Bysjön	POP1	gr. 16	-	-	-	-	-	241241/244	-	-	-	-	-	-	-
B46	Lake Bysjön	POP1	gr. 17	-	-	-	-	-	-	-	-	195198	-	300308	-	-
B46	Lake Bysjön	POP1	gr. 18	-	0	-	-	-	-	-	-	195195	-	304308	-	-
P01	Sydvatten Pond	POP2	gr. 19	-	-	162164	-	-	-	-	-	-	-	-	-	-
P01	Sydvatten Pond	POP2	gr. 20	-	-	160162	-	-	-	-	-	-	-	-	-	-
P03	Sydvatten Pond	POP2	gr. 21	-	-	-	-	096100	-	-	-	-	-	-	-	-
P03	Sydvatten Pond	POP2	gr. 22	-	-	-	-	096096	-	-	-	-	-	0	-	-
P04	Sydvatten Pond	Hybrid	gr. 23	-	-	-	-	-	-	-	-	-	-	0	-	0
P06	Sydvatten Pond	POP2	gr. 24	-	-	-	-	-	-	-	-	-	-	-	-	-
P07	Sydvatten Pond	POP2	gr. 25	267267	-	-	-	0	-	-	-	-	-	-	-	-
P07	Sydvatten Pond	POP2	gr.2	265265	-	-	-	-	-	-	-	-	-	-	-	-
P08	Sydvatten Pond	POP2	gr. 26	-	-	-	-	-	-	-	-	-	-	-	-	-
P10	Sydvatten Pond	POP2	gr. 27	0	-	-	-	-	-	-	-	-	-	-	-	-
P11	Sydvatten Pond	POP2	gr. 28	265267	239251	-	-	-	-	-	196198	195198	-	-	125127	-
P11	Sydvatten Pond	Hybrid	gr. 29	265265	230251	-	-	-	-	-	198198	198198	-	-	125125	0
P13	Sydvatten Pond	POP2	gr. 30	-	-	-	-	-	-	-	-	-	-	-	0	0
P14	Sydvatten Pond	POP2	gr. 31	-	-	-	-	-	-	-	-	-	-	-	-	-
P15	Sydvatten Pond	POP2	gr. 32	-	-	-	-	-	-	-	-	-	-	-	-	-
P16	Sydvatten Pond	POP2	gr. 33	-	-	-	-	-	-	-	-	-	-	-	-	0
P17	Sydvatten Pond	POP2	gr. 34	-	0	-	-	-	-	-	-	198198	-	-	-	-
P17	Sydvatten Pond	POP2	gr. 35	-	-	-	-	-	-	-	-	195198	-	-	-	-
P18	Sydvatten Pond	POP2	gr. 36	-	-	-	-	-	-	-	-	-	-	-	-	-
P19	Sydvatten Pond	POP2	gr. 37	-	-	-	-	-	-	-	-	-	-	-	-	-
P20	Sydvatten Pond	POP2	gr. 38	-	-	-	-	-	-	-	-	-	-	-	-	-
P21	Sydvatten Pond	POP2	gr. 39	-	-	-	-	-	-	-	-	-	-	-	-	-
P22	Sydvatten Pond	POP2	gr. 40	-	-	-	-	-	-	-	-	19*(5/8)198	-	-	-	-
P23	Sydvatten Pond	POP2	gr. 41	-	0	-	-	-	-	-	-	-	-	-	-	0
P24	Sydvatten Pond	POP2	gr. 42	-	-	-	-	-	-	-	-	-	-	-	0	0
P26	Sydvatten Pond	POP2	gr. 43	-	-	-	-	-	-	-	-	-	-	0	0	0
P28	Sydvatten Pond	POP2	gr. 44	0	-	-	-	0	-	-	-	-	-	0	-	-
P29	Sydvatten Pond	POP2	gr. 45	-	-	-	-	-	-	-	-	-	-	-	-	-
P31	Sydvatten Pond	POP1	gr. 46	-	-	-	0	-	0	-	0	-	-	-	-	-
P31	Sydvatten Pond	POP2	gr. 46	-	0	-	-	0	-	-	-	0	-	0	-	-
B36	Lake Bysjön	POP2	gr.2	-	0	-	-	-	-	-	-	-	-	-	-	-
P07	Sydvatten Pond	POP2	gr.2	-	-	-	-	-	-	-	-	-	-	-	-	-
