# Supplementary material for: Population connectivity, dispersal, and swimming behavior in Daphnia
Source: Ecol Evol. 2021 Feb 28;11(6):2873–85. doi: 10.1002/ece3.7246 (PMC7981204; doi:10.1002/ece3.7246)
Supplement: Supplementary file 6 — Appendix S6 [file ECE3-11-2873-s002.xlsx]

## Sheet: Sheet1
Genotype comparison
Locus-based genotypic variability in the 24 lineages of Daphnia magna with contradictory genotypes from the same strain
over the 13 neutral microsatellite loci investigated. All consistent strains are only represented by one line.
Haplotype (xxxxxx), Null alleles (0), and identical haplotypes between genotypes within a strain (-).
Strain	Individuals	Lineages	Genotype	Population	A002	A009	B008	B030	B033	B050	B064	B074	B081	B096	B180	WFes0005005	WFes0008344
B36	B36AA	M1	gr.1	POP1	265269	0	156164	152156	096100	232241	-	194198	-	231231	-	125125	-
B36	B36AAA	D1	gr.2	POP2	265265	0	162164	152158	100100	241241	-	196198	-	235237	-	125127	-
B37	B37B	M2	gr.3	POP1	-	-	-	-	-	-	-	-	-	-	-	-	-
B37	B37BC	D2	gr.3	POP1	-	-	-	-	-	-	-	-	-	-	-	-	-
B38	B38BA	M3	gr.6	POP1	-	-	-	-	-	-	-	-	-	-	-	-	-
B38	B38BAE	D3	gr.6	POP1	-	-	-	-	-	0	-	-	-	-	-	-	-
B38	B38BB	M4	gr.6	POP1	-	-	-	0	-	0	-	0	-	0	-	-	-
B38	B38BBA	D4	gr.6	POP1	-	-	-	-	-	-	-	-	-	-	-	-	-
B38	B38BBB	D4	gr.6	POP1	-	-	-	-	-	-	-	-	-	-	-	-	-
B39	B39D	M5	gr.7	POP1	-	-	-	-	-	-	-	-	-	-	-	-	-
B39	B39DB	D5	gr.7	POP1	-	-	-	0	-	-	-	-	-	0	-	0	0
B39	B39DBB	G5	gr.7	POP1	-	0	-	-	-	-	-	-	-	-	-	-	0
B39	B39DBF	G5	gr.7	POP1	0	-	-	-	-	-	-	-	-	-	0	-	-
B40	B40B	M6	gr.8	POP2	-	-	-	-	-	-	-	-	-	-	0	-	-
B40	B40BC	D6	gr.8	POP2	-	-	-	-	-	-	-	-	-	-	-	-	-
B41	B41A	M7	gr.9	Hybrid	-	-	0	0	-	-	-	0	-	0	-	-	-
B41	B41AA	D7	gr.9	POP1	-	-	-	-	-	0	-	0	-	0	-	-	-
B41	B41AAB	G7	gr.9	POP1	-	-	0	-	-	0	-	0	-	0	-	-	-
B42	B42CB	M8	gr.11	Hybrid	-	230251	-	0	-	0	0	0	-	0	-	-	-
B42	B42CBA	D8	gr.11	POP1	-	230251	-	-	-	-	-	-	-	-	-	-	0
B42	B42CBAa	G8	gr.11	POP1	-	230251	-	-	-	-	-	-	-	-	0	-	-
B42	B42CBAc	G8	gr.11	POP1	-	230251	-	-	-	-	-	-	-	-	-	0	0
B42	B42CBAb	G8	gr.10	POP1	-	251251	-	-	0	-	-	-	-	-	0	-	-
B42	B42CB	M9	gr.11	Hybrid	-	-	-	0	-	0	0	0	-	0	-	-	-
B42	B42CBBa	G9	gr.11	POP1	-	0	-	-	-	-	-	-	-	-	-	-	0
B42	B42CBBb	G9	gr.11	POP1	-	-	-	-	-	-	-	-	-	-	-	-	-
B42	B42CBBc	G9	gr.11	POP1	-	0	-	-	-	-	-	-	-	-	-	-	-
B43	B43BB	M10	gr.13	POP1	-	-	-	-	-	-	-	-	-	-	-	-	-
B43	B43BBA	D10	gr.13	POP1	-	-	-	-	-	-	-	-	-	-	-	-	-
B45	B45AB	M11	gr. 16	POP1	-	-	-	-	-	0	-	-	-	-	-	-	-
B45	B45ABB	D11	gr. 16	POP1	-	-	-	-	-	-	-	-	-	-	-	-	-
B45	B45AC	M12	gr. 16	POP1	-	-	-	-	-	-	-	-	-	-	-	-	0
B45	B45ACB	D12	gr. 16	POP1	-	-	-	-	-	-	-	-	-	-	-	-	-
B45	B45ACF	D12	gr. 16	POP1	-	-	-	-	-	-	-	-	-	-	-	-	-
B45	B45ACH	D12	gr. 16	POP1	-	0	-	-	-	-	-	-	0	-	-	-	-
B45	B45AE	M13	gr. 16	POP1	-	-	-	-	0	-	-	-	-	-	0	-	-
B45	B45AEA	D13	gr. 16	POP1	-	0	-	-	-	-	-	-	0	-	-	-	0
B46	B46D	M14	gr. 17	POP1	-	-	-	-	-	0	-	-	195198	0	300308	-	-
B46	B46DA	D14	gr. 17	POP1	-	-	-	-	0	-	-	-	195198	-	0	-	-
B46	B46DAA	G14	gr. 18	POP1	-	0	-	-	-	-	-	-	195195	-	304308	-	-
B46	B46DAB	G14	gr. 18	POP1	-	0	-	-	-	-	-	-	195195	-	304308	-	-
P01	P01	M15	gr. 19	POP2	-	-	162164	-	0	-	-	-	-	-	0	-	-
P01	P01B	D15	gr. 19	POP2	-	-	162164	-	-	-	-	-	-	-	-	-	-
P01	P01BAD	GG15	gr. 19	POP2	-	-	162164	-	-	-	-	-	-	-	-	-	-
P01	P01BAE	GG15	gr. 20	POP2	-	-	160162	-	-	-	-	-	-	-	-	-	-
P01	P01	M16	gr. 19	POP2	-	-	-	-	0	-	-	-	-	-	0	-	-
P01	P01B	D16	gr. 19	POP2	-	-	-	-	-	-	-	-	-	-	-	-	-
P01	P01BB	G16	gr. 19	POP2	-	-	-	-	-	-	-	-	-	-	-	-	-
P01	P01BBG	GG16	gr. 19	POP2	-	-	-	-	-	-	-	-	-	-	0	-	-
P01	P01BBH	GG16	gr. 19	POP2	-	-	-	-	-	-	-	-	-	-	-	-	-
P03	P03B	M17	gr. 21	POP2	-	-	-	-	-	-	-	-	-	-	-	-	-
P03	P03BAC	G17	gr. 21	POP2	-	-	-	-	-	-	-	-	-	-	-	-	0
P03	P03BAD	G17	gr. 21	POP2	-	-	-	-	-	-	-	-	-	-	-	-	0
P03	P03B	M18	gr. 21	POP2	-	-	-	-	-	-	-	-	-	-	-	-	-
P03	P03BBC	G18	gr. 21	POP2	-	-	-	-	-	-	-	-	-	-	-	-	0
P07	P07AD	M19	gr.2	POP2	265265	-	-	-	0	-	-	-	-	-	-	-	0
P07	P07ADA	D19	gr. 25	POP2	267267	-	-	-	0	-	-	-	-	-	0	-	-
P07	P07ADD	D19	gr.2	POP2	265265	-	-	-	0	-	-	-	-	-	0	-	-
P17	P17	M20	gr. 34	POP2	-	0	-	-	-	-	-	-	198198	-	-	-	-
P17	P17BG	D20	gr. 35	POP2	-	-	-	-	0	-	-	-	195198	-	0	-	-
P17	P17BGA	G20	gr. 35	POP2	-	-	-	-	0	-	-	-	195198	-	0	-	-
P17	P17BGB	G20	gr. 35	POP2	0	-	-	-	0	-	-	-	195198	-	0	-	-
P17	P17BGC	G20	gr. 35	POP2	-	-	-	-	-	-	-	-	195198	-	-	-	-
P19	P19	M21	gr. 37	POP2	-	-	-	-	-	-	-	-	-	-	-	-	-
P19	P19AAA	G21	gr. 37	POP2	0	-	-	-	0	-	-	-	-	-	-	-	-
P19	P19AAB	G21	gr. 37	POP2	-	-	-	-	-	-	-	-	-	-	-	-	-
P20	P20	M22	gr. 38	POP2	-	-	-	-	-	-	-	-	-	-	-	-	-
P20	P20A	D22	gr. 38	POP2	-	-	-	-	-	-	-	-	-	-	-	-	-
P20	P20B	D22	gr. 38	POP2	-	0	-	-	-	-	-	-	-	-	-	-	-
P29	P29B	M23	gr. 45	POP2	-	-	-	-	-	-	-	-	-	-	-	-	-
P29	P29BAB	G23	gr. 45	POP2	-	-	-	0	-	0	-	-	-	-	-	-	-
P29	P29BAC	G23	gr. 45	POP2	-	0	-	-	-	-	-	-	-	-	-	-	-
P29	P29B	M24	gr. 45	POP2	-	-	-	-	-	-	-	-	-	-	-	-	-
P29	P29BD	D24	gr. 45	POP2	-	-	-	-	0	-	-	-	-	-	0	-	-
P29	P29BDA	G24	gr. 45	POP2	-	-	-	-	-	-	-	-	-	-	-	-	-
